# Supplementary material for: Human-Specific HERV-K Insertion Causes Genomic Variations in the Human Genome
Source: PLoS One. 2013 Apr 12;8(4):e60605. doi: 10.1371/journal.pone.0060605 (PMC3625200; doi:10.1371/journal.pone.0060605)
Supplement: Table S1 — GC content and gene density in flanking regions of human-specific HERV-K loci. (XLSX) [file pone.0060605.s002.xlsx]

## Sheet: Sheet1
Table S1. GC content and gene density in flanking regions of human-specific HERV-K loci
HERV-K	GC content (+,- 20 kb)	Gene density (+,- 1 Mb)	HERV-K position	Related-gene
K116	0.38	20	intronic	SLC44A5
K102	0.47	89	pseudogene	LOC100419798
K120	0.41	38	intergenic
K106	0.42	36	intergenic
K121	0.48	44	pseudogene	LOC100421816
K122	0.37	22	intergenic
K123	0.39	18	intronic	TNIK
K117	0.45	26	intergenic
K124	0.36	2	intergenic
K104	0.36	8	intergenic
K107	0.39	15	intronic	SGCD
K125	0.44	30	intergenic
K109	0.39	2	intergenic
K108	0.47	28	intergenic
K126	0.4	19	intronic	LHFPL3
K115	0.4	93	intronic	DEFB107B
K127	0.4	7	intergenic
K128	0.47	33	intronic	ABCC2
K118	0.38	21	intergenic
K119	0.39	39	intergenic
K129	0.44	34	intronic	PPTC7
K130	0.43	46	intergenic
K131	0.48	48	intergenic
K132	0.41	7	intergenic
K133	0.36	12	intergenic
K101	0.58	66	intergenic
K103	0.41	21	intergenic
K113	0.38	61	intergenic
K134	0.35	88	intergenic
