# Supplementary material for: Human-Specific HERV-K Insertion Causes Genomic Variations in the Human Genome
Source: PLoS One. 2013 Apr 12;8(4):e60605. doi: 10.1371/journal.pone.0060605 (PMC3625200; doi:10.1371/journal.pone.0060605)
Supplement: Table S2 — PCR primers for the sequences deleted by HERV-K130 insertion. (XLSX) [file pone.0060605.s003.xlsx]

## Sheet: Sheet1
Table S2. PCR primers for the sequences deleted by HERV-K130 insertion
	Forward	Reverse
Cloning	GCCTGAGAACCTACGACATGC	GAGGCCACCTTGTGACTTCC
Sequencing	GGCTCCTCACATCCCAGAC	GAGACTCTGCCTGCTGGC
Unique	AGGCTCTCAAGGCAGGCTC	GCATGTCGTAGGTTCTCAGGC
