# Supplementary material for: Human-Specific HERV-K Insertion Causes Genomic Variations in the Human Genome
Source: PLoS One. 2013 Apr 12;8(4):e60605. doi: 10.1371/journal.pone.0060605 (PMC3625200; doi:10.1371/journal.pone.0060605)
Supplement: Table S3 — Additional information on human-specific HERV-K insertions. (XLSX) [file pone.0060605.s004.xlsx]

## Sheet: Sheet1
Table S3. Additional information of human-specific HERV-K insertions
No.	HERV	Genomic location	Type of the polymorphism				TSD	(bp)
			Duplication	HERV-K	Solitary LTR	Pre-insertion		Deletion size	5' microhomology	3' microhomology
1	K116	chr1:75842771-75849143					ATGGAA
2	K102	chr1:155596457-155605636					GGGATG
3	K120	chr2:130719538-130722650					AGAACT
4	K106	chr3:112743124-112752282		O	O		GGCTGG
5	K121	chr3:125609302-125618439					GGCCC
6	K122	chr3:148281441-148285419		O		O	CAGGAC
7	K123	chr3:170955654-170955804					-	1309	6	2
8	K117	chr3:185280336-185289515		O	O		GGTACA
9	K124	chr4:161579938-161582439					GTTCTT
10	K104	chr5:30486760-30496205					CAGAAC
11	K107	chr5:156084717-156093896		O	O		ACTGC
12	K125	chr6:74042982-74043123					-	37	7	1
13	K109	chr6:78426662-78436083		O	O	O	ATATGC
14	K108	chr7:4622057-4640031	Oa	O			GGTTTC
15	K126	chr7:104388369-104393269					C
16	K115	chr8:7355397-7364859		O		O	CCTTT
17	K127	chr8:140472149-140475259					TTTCT
18	K128	chr10:101580569-101587739					CAGGTG
19	K118	chr11:101565794-101575259		O	O	O	TTGTG
20	K119	chr12:58721242-58730698		O	O		TTGGTA
21	K129	chr12:111007843-111009348					GTATT
22	K130	chr16:34231397-34234142					-	10207	-	-
23	K131	chr17:6078917-6079053					-	6	2	3
24	K132	chr19:28128498-28137384					AGGTAT
25	K133	chr21:19933659-19941962					450 bp
26	K101	chr22:18926187-18935361					ACCCAG
27	K103	chr10:27182399-27183366		O	O		ATGGGG
28	K113	chr19:21841536-21841541		Oa		O	ATAGAG
29	K134	chr12:55727215-55728183		Oa	O	Oa	GCTAT
aThis polymorphism has been referred by previous study (Macfarlane et al., 2004, Belshaw et al., 2005, Subramanian et al., 2011).
In this table, O indicates an existing form in human populations.
