# Supplementary material for: Human-Specific HERV-K Insertion Causes Genomic Variations in the Human Genome
Source: PLoS One. 2013 Apr 12;8(4):e60605. doi: 10.1371/journal.pone.0060605 (PMC3625200; doi:10.1371/journal.pone.0060605)
Supplement: Table S4 — PCR primers for human-specific HERV-K loci. (XLSX) [file pone.0060605.s005.xlsx]

## Sheet: Sheet1
Table S4. PCR primers for human-specific HERV-K loci
HERV	Location (hg19)	Forward (flanking sequence)	Reverse (flanking sequence)	Intenal F(env)	Internal R(gag)
K116	chr1:75842771-75849143	Inserted into large human-specific L1PA2
K102	chr1:155596457-155605636	CTTAGGAGGGCAAATAGGGG	CTGTGACTCCAGTCTCCATG	CAGCGACCATCGAGAACGG	CCTACCTGCTTGTTTTAGTTCC
K120	chr2:130719538-130722650	CCTTTCCCAAAACTCTTTCC	ATTACTTTTCCATTTCCCACAC	CAGCGACCATCGAGAACGG
K106	chr3:112743124-112752282	CACTTTGAATTCTTCCCTTTAGCC	GCTTAGATAGGAGGGAAAATG	CAGCGACCATCGAGAACGG	CCTACCTGCTTGTTTTAGTTCC
K121	chr3:125609302-125618439	Inserted into conserved-segmental duplication region
K122	chr3:148281441-148285419	GTTGTGTTGCCCTTTTATTACC	GCACCACATCAGTTAATGGGTC
K123	chr3:170955654-170955804	GTCAGCAGGGAAAAGACTGG	GTCCTTTTTGTCCTCTCACCC
K117	chr3:185280336-185289515	CCAGAATAGAATGACAGTGGG	CTAACTAGGCTAAGGTGGAGG	CAGCGACCATCGAGAACGG	CCTACCTGCTTGTTTTAGTTCC
K124	chr4:161579938-161582439	GTTTACCATCCATCTGACCC	GTGCTTTACCAGTCTTCTAGG
K104	chr5:30486760-30496205	CCAGCAGCATATCAGAAAGG	GGCTGAGCATCTCCACTGAC	CAGCGACCATCGAGAACGG	CCTACCTGCTTGTTTTAGTTCC
K107	chr5:156084717-156093896	AGGTTGAGCACCCCAAATCT	GTAATTCTCCGCACACCACTG	CAGCGACCATCGAGAACGG	CCTACCTGCTTGTTTTAGTTCC
K125	chr6:74042982-74043123	GAGCACCAGAATGTCTGTACC	GATGGGGCTAAATATGGAGGC
K109	chr6:78426662-78436083	CCTCTGTTTAATGTCTTAGGGC	GGGATGGTGAACAATGGTGA	CAGCGACCATCGAGAACGG	CCTACCTGCTTGTTTTAGTTCC
K108	chr7:4622057-4640031	Referred to a previous study
K126	chr7:104388369-104393269	TGGAGAAGGGAGTATGTGGG	CCCACAGCAAGCCTTATCATT
K115	chr8:7355397-7364859	CCGCACCTAGTCAACTTAGC	TCAGTTCCCGATTTTCTGCC	GTCTGTTGTTAGTCTGCAGG	CCTACCTGCTTGTTTTAGTTCC
K127	chr8:140472149-140475259	AAGGTCAAGTTCATCCACAG	CCAACTAAGAATCCATCCTTTC
K128	chr10:101580569-101587739	GCCAACACAGCAGCATCCTA	GCCACAGGTATGTAAGAAGG	CAGCGACCATCGAGAACGG
K118	chr11:101565794-101575259	GAGATTTCATGGCAGTGGGG	GGGCTGTGGAATCAGGCAGA	CAGCGACCATCGAGAACGG	CCTACCTGCTTGTTTTAGTTCC
K119	chr12:58721242-58730698	GGTGAGAGGTCAAGGTAGGG	GGGTGACATACAGCACTTTTC	CAGCGACCATCGAGAACGG	CCTACCTGCTTGTTTTAGTTCC
K129	chr12:111007843-111009348	GCCTTCATTTCTGGCTTCCC	CAGTTAGAGGTGAGCAGCAAT
K130	chr16:34231397-34234142	GTCAATGTGAAAACAGATCGTGG	CCAGTCAAAACACCATTACCAAG
K131	chr17:6078917-6079053	GCCACAGGGCTACTAGAGTG	CCTAGGTGGCCAATAGAAC
K132	chr19:28128498-28137384	Inserted into satellite DNA region of centromere
K133	chr21:19933659-19941962	GCTTGCTTACATTCTCTCG	GCCCTTGGTTGTGTCAAT	CAGCGACCATCAAGAACAG	CCTACCTGCTTGTTTTAGTTCC
K101	chr22:18926187-18935361	Inserted into conserved-segmental duplication region
K103	chr10:27182399-27183366	CCACCAAAGGAGAGGTCAGAGA	ATCCTCGCCAGCATTTGTTACT	CAGCGACCATCGAGAACGG	CCTACCTGCTTGTTTTAGTTCC
K113	chr19:21841536-21841541	Referred to a previous study
K134	chr12:55727215-55728183	ATTAGGCTTGAGGTATAAGTCAC	CCAGCAAATAGTTGAGACATAA	CAGCGACCATCGAGAACGG	CCTACCTGCTTGTTTTAGTTCC
